# Supplementary material for: Rapid Hematological and Molecular Response to Pegylated Interferon in WHO-Defined Pre-Fibrotic Myelofibrosis
Source: Cancers (Basel). 2025 Dec 9;17(24):3940. doi: 10.3390/cancers17243940 (PMC12730605; doi:10.3390/cancers17243940)
Supplement: Supplementary file 1 [file cancers-17-03940-s001.zip]

Archive with 1 entries (1 files):
- cancers-3965232-supplementary.pdf
